# Supplementary material for: Signatures of Positive Selection in the Genome of Apis mellifera carnica: A Subspecies of European Honeybees
Source: Life (Basel). 2022 Oct 19;12(10):1642. doi: 10.3390/life12101642 (PMC9605442; doi:10.3390/life12101642)
Supplement: Supplementary file 1 [file life-12-01642-s001.zip]

Archive with 1 entries (1 files):
- life-1919730-supplementary.pdf
